# Supplementary material for: Characteristics of Pre-Lens Tear Film Behavior in Eyes Wearing Delefilcon A Silicone Hydrogel Water Gradient Contact Lenses
Source: Diagnostics (Basel). 2023 Dec 12;13(24):3642. doi: 10.3390/diagnostics13243642 (PMC10742534; doi:10.3390/diagnostics13243642)
Supplement: Supplementary file 1 [file diagnostics-13-03642-s001.zip]

Archive with 5 entries (5 files):
- Supplementary Materials to Figure 2.pdf
- Video S1.wmv
- Video S2.wmv
- Video S3.wmv
- Video S4.wmv
